# Supplementary material for: catena-Poly[[nickel(II)-μ-1,3-dimethyl-2,6-dioxo-7H-purinato-κ2 N 7:N 9] hydroxide]
Source: Acta Crystallogr Sect E Struct Rep Online. 2008 Mar 29;64(Pt 4):m578. doi: 10.1107/S160053680800737X (PMC2960965; doi:10.1107/S160053680800737X)
Supplement: Supplementary file 2 [file e-64-0m578-Isup2.hkl]

# 
# h,k,l, Fc-squared, Fo-squared, sigma(Fo-squared) and status flag 
# 
data_I
_shelx_title ' zl in P2(1)/c' 
_shelx_refln_list_code          4 
_shelx_F_calc_maximum      150.23 
_exptl_crystal_F_000       520.00 
_reflns_d_resolution_high  0.8107 
 
loop_ 
 _symmetry_equiv_pos_as_xyz 
 'x, y, z' 
 '-x, y+1/2, -z+1/2' 
 '-x, -y, -z' 
 'x, -y-1/2, z-1/2' 
 
_cell_length_a    11.3987 
_cell_length_b    11.5329 
_cell_length_c     6.9807 
_cell_angle_alpha  90.000 
_cell_angle_beta  101.993 
_cell_angle_gamma  90.000 
 
_shelx_F_squared_multiplier     1.000 
 
loop_ 
 _refln_index_h 
 _refln_index_k 
 _refln_index_l 
 _refln_F_squared_calc 
 _refln_F_squared_meas 
 _refln_F_squared_sigma 
 _refln_observed_status 
   1   0   0    11333.80     9435.52    276.10 o 
   2   0   0     3845.70     4487.13    131.26 o 
   3   0   0    15767.77    14954.12    684.36 o 
   4   0   0    22569.29    21761.58    647.10 o 
   5   0   0     3428.40     3771.34    109.78 o 
   6   0   0     2578.79     2991.62     87.38 o 
   7   0   0     3075.19     3271.35     95.50 o 
   8   0   0     2164.23     2152.07     63.30 o 
   9   0   0      435.00      408.32     13.18 o 
  10   0   0      212.40      188.95     10.06 o 
  11   0   0      587.32      634.72     28.11 o 
  12   0   0       71.47       66.22      5.98 o 
  13   0   0       74.51       70.29      6.03 o 
   1   1   0     8420.92     8749.70    255.32 o 
   2   1   0        7.89        9.41      1.43 o 
   3   1   0     1985.86     1684.93     34.78 o 
   4   1   0      731.42      666.94     17.40 o 
   5   1   0        0.37        6.74      2.46 o 
   6   1   0        2.50        2.96      0.78 o 
   7   1   0      132.46      136.94      3.64 o 
   8   1   0      155.82      149.58      3.96 o 
   9   1   0      465.75      478.90     12.37 o 
  10   1   0      173.60      165.63      5.21 o 
  11   1   0      355.54      386.62     12.82 o 
  12   1   0       23.05       25.56      2.87 o 
  13   1   0       51.22       45.40      3.48 o 
   1   2   0     4811.79     5286.93     89.76 o 
   2   2   0     1808.83     1892.73     58.61 o 
   3   2   0     2724.94     3074.23     64.10 o 
   4   2   0     9942.66    10134.13    207.77 o 
   5   2   0     2854.32     2636.91     54.45 o 
   6   2   0       45.50       37.09      1.72 o 
   7   2   0     1188.90     1188.63     28.96 o 
   8   2   0      957.59      889.47     21.99 o 
   9   2   0      610.72      623.95     15.83 o 
  10   2   0      615.10      589.30     15.10 o 
  11   2   0      116.25       99.78      4.95 o 
  12   2   0       90.43       96.49      5.02 o 
  13   2   0       30.74       32.04      3.66 o 
   1   3   0      905.50      877.53     13.96 o 
   2   3   0      214.62      241.12      6.74 o 
   3   3   0      880.55      814.57     27.35 o 
   4   3   0      163.31      172.72      3.99 o 
   5   3   0     1792.45     2058.73     42.62 o 
   6   3   0      963.62      938.04     19.80 o 
   7   3   0      414.42      437.57     13.87 o 
   8   3   0      297.53      280.12     13.76 o 
   9   3   0      170.70      173.51      5.42 o 
  10   3   0      234.25      243.82      7.13 o 
  11   3   0      149.27      144.56      4.97 o 
  12   3   0       81.85       87.42      4.86 o 
  13   3   0       43.91       44.73      5.24 o 
   1   4   0     6637.28     6926.57    108.47 o 
   2   4   0      261.17      256.71      5.40 o 
   3   4   0     5545.17     5689.82    111.39 o 
   4   4   0     1025.42      969.40     29.03 o 
   5   4   0     2275.72     2242.30     53.61 o 
   6   4   0     2110.15     2276.75     54.55 o 
   7   4   0     1028.02      996.91     24.55 o 
   8   4   0     1120.18     1057.16     26.06 o 
   9   4   0      340.16      318.68      8.85 o 
  10   4   0      703.69      698.32     17.81 o 
  11   4   0       31.59       32.29      3.21 o 
  12   4   0       99.98      101.99      6.63 o 
  13   4   0       11.79        7.44      3.85 o 
   1   5   0     1512.19     1628.30     25.81 o 
   2   5   0       19.17       21.59      0.89 o 
   3   5   0     1306.99     1286.81     22.18 o 
   4   5   0      480.03      536.59     13.43 o 
   5   5   0     1991.25     2043.15     48.96 o 
   6   5   0      313.12      307.61      8.26 o 
   7   5   0     1553.75     1514.54     36.78 o 
   8   5   0      520.58      507.75     13.24 o 
   9   5   0      992.97      930.20     28.76 o 
  10   5   0      116.20      117.85      9.31 o 
  11   5   0      199.49      215.89      8.54 o 
  12   5   0      258.39      275.79     10.28 o 
   0   6   0     5732.43     6064.22    134.55 o 
   1   6   0      188.90      205.66      3.70 o 
   2   6   0      165.21      154.36      3.22 o 
   3   6   0      485.64      523.58      9.42 o 
   4   6   0      547.91      525.19     13.23 o 
   5   6   0      247.63      250.59      9.54 o 
   6   6   0      457.48      432.55     11.21 o 
   7   6   0       86.42       78.64      4.32 o 
   8   6   0      140.95      133.70      6.04 o 
   9   6   0       31.16       29.53      4.29 o 
  10   6   0        3.47        2.23      2.95 o 
  11   6   0       56.63       56.47      4.40 o 
  12   6   0        4.68        1.91      4.87 o 
   1   7   0        3.06        2.78      0.55 o 
   2   7   0       93.51       91.70      2.26 o 
   3   7   0      119.35      117.03      3.55 o 
   4   7   0      552.55      561.93     11.24 o 
   5   7   0     1679.45     1621.19     49.01 o 
   6   7   0       32.71       40.68      6.90 o 
   7   7   0      273.44      278.61     10.06 o 
   8   7   0      567.52      518.02     17.05 o 
   9   7   0      116.13      120.22      6.19 o 
  10   7   0      168.48      153.68      7.05 o 
  11   7   0      242.25      237.16     12.93 o 
   0   8   0       16.28       19.09      1.37 o 
   1   8   0      269.37      247.91      4.52 o 
   2   8   0       84.89       91.79      3.62 o 
   3   8   0      411.29      370.44      7.78 o 
   4   8   0      305.03      320.49      6.91 o 
   5   8   0      216.59      220.83      9.04 o 
   6   8   0      699.55      669.31     16.16 o 
   7   8   0        7.25        7.90      1.68 o 
   8   8   0       31.71       28.62      3.32 o 
   9   8   0        1.67        0.00      3.92 o 
  10   8   0        1.42        2.87      2.77 o 
  11   8   0        8.84        6.97      3.26 o 
   1   9   0       15.17       13.36      1.03 o 
   2   9   0       32.03       27.96      1.74 o 
   3   9   0      486.89      461.46      9.54 o 
   4   9   0      514.33      491.88     10.19 o 
   5   9   0      116.57      121.19      5.22 o 
   6   9   0      618.95      632.94     15.45 o 
   7   9   0      386.36      381.97     10.16 o 
   8   9   0      430.78      428.46     11.27 o 
   9   9   0      208.64      200.85      7.84 o 
  10   9   0      169.09      176.26     10.56 o 
   0  10   0       48.17       51.06      3.89 o 
   1  10   0      207.55      191.34      4.73 o 
   2  10   0      530.03      478.33     12.15 o 
   3  10   0        4.45        5.93      1.18 o 
   4  10   0      458.99      459.06      9.67 o 
   5  10   0      249.79      269.76      7.53 o 
   6  10   0       48.36       56.79      3.01 o 
   7  10   0       60.21       61.39      3.27 o 
   8  10   0       51.40       57.53      3.36 o 
   9  10   0       83.09      100.77      6.01 o 
   1  11   0       46.25       36.18      2.29 o 
   2  11   0        9.30        7.12      1.48 o 
   3  11   0       13.59       11.38      1.67 o 
   4  11   0       21.76       26.66      2.08 o 
   5  11   0       10.50       10.92      1.88 o 
   6  11   0       10.87        9.53      2.01 o 
   7  11   0      126.91      151.38      5.43 o 
   8  11   0      138.22      153.26      7.37 o 
   0  12   0     2337.42     2408.87     84.79 o 
   1  12   0     1007.24      970.90     21.69 o 
   2  12   0      774.47      741.22     16.92 o 
   3  12   0      885.74      857.18     19.44 o 
   4  12   0     1024.50     1058.14     23.73 o 
   5  12   0      434.49      410.95     16.35 o 
   6  12   0      145.28      135.85      6.37 o 
   7  12   0      213.31      224.89      9.45 o 
   1  13   0        5.51        5.59      1.87 o 
   2  13   0        1.16        2.64      1.60 o 
   3  13   0        0.57        0.32      1.67 o 
   4  13   0        0.14        0.00      1.62 o 
   5  13   0       21.97       29.06      3.32 o 
   0  14   0      732.63      725.17     27.64 o 
   1  14   0      723.06      684.18     18.55 o 
   2  14   0      494.75      485.14     13.80 o 
 -13   1   1      222.69      219.69      8.36 o 
 -12   1   1      274.29      275.16      9.87 o 
 -11   1   1       56.60       52.18      3.44 o 
 -10   1   1      303.82      288.52      8.10 o 
  -9   1   1     1080.86     1048.02     25.81 o 
  -8   1   1     1105.86     1080.59     30.49 o 
  -7   1   1      357.54      312.67      7.14 o 
  -6   1   1      693.58      651.71     13.91 o 
  -5   1   1     1508.06     1555.67     32.26 o 
  -4   1   1     1752.68     1704.86     35.20 o 
  -3   1   1      208.33      212.29      5.45 o 
  -2   1   1      257.77      267.52      8.98 o 
  -1   1   1      110.23       98.22      7.93 o 
   0   1   1       35.91       44.13      1.11 o 
   1   1   1      165.21      149.32      3.13 o 
   2   1   1      880.98      890.93     18.48 o 
   3   1   1     1391.98     1549.92     32.08 o 
   4   1   1      666.70      711.01     16.10 o 
   5   1   1      223.91      221.60      5.17 o 
   6   1   1     1182.70     1159.37     24.40 o 
   7   1   1     1503.67     1507.74     31.60 o 
   8   1   1      510.45      498.42     11.12 o 
   9   1   1       46.81       52.38      2.77 o 
  10   1   1      388.75      426.12     11.44 o 
  11   1   1      469.55      517.87     16.81 o 
  12   1   1      105.15      112.93      5.66 o 
  13   1   1       72.15       76.37      4.75 o 
 -13   2   1       15.50       17.39      2.71 o 
 -12   2   1        6.89       14.27      3.29 o 
 -11   2   1       22.37       23.92      2.83 o 
 -10   2   1      354.49      345.37      9.47 o 
  -9   2   1      309.99      269.49     11.63 o 
  -8   2   1       70.29       65.01      2.88 o 
  -7   2   1      305.48      307.38      9.31 o 
  -6   2   1     1064.56     1050.15     25.44 o 
  -5   2   1      718.46      738.27     15.58 o 
  -4   2   1      787.62      806.68     19.54 o 
  -3   2   1      740.21      694.28     17.13 o 
  -2   2   1      687.87      821.85     25.91 o 
   0   2   1     1216.86     1292.39     22.09 o 
   1   2   1      822.64      737.17     14.01 o 
   2   2   1      454.81      581.63     16.78 o 
   3   2   1     1551.61     1663.03     34.42 o 
   4   2   1     1709.56     1732.36     37.34 o 
   5   2   1      597.45      651.00     13.94 o 
   6   2   1       60.07       55.73      2.05 o 
   7   2   1      678.39      654.16     23.46 o 
   8   2   1      582.85      635.06     20.64 o 
   9   2   1       86.08       88.66      4.79 o 
  10   2   1       19.10       20.95      2.10 o 
  11   2   1       40.15       47.10      3.28 o 
  12   2   1        1.62        1.28      3.65 o 
  13   2   1        0.74        4.03      3.83 o 
 -13   3   1      211.96      215.10     20.79 o 
 -12   3   1      288.99      294.31     10.57 o 
 -11   3   1      565.24      544.00     14.31 o 
 -10   3   1      441.69      408.59     11.03 o 
  -9   3   1      707.53      697.34     17.62 o 
  -8   3   1      588.50      508.40     34.89 o 
  -7   3   1      501.20      452.77     11.62 o 
  -6   3   1      509.87      486.91     12.30 o 
  -5   3   1     2167.10     2256.98     66.16 o 
  -4   3   1      103.02      124.98      4.49 o 
  -3   3   1      109.85       98.16      3.54 o 
  -2   3   1      537.44      448.11     10.93 o 
  -1   3   1        0.39        0.00      0.72 o 
   3   3   1     3396.95     3213.50     61.64 o 
   4   3   1      329.66      307.62      6.83 o 
   5   3   1      267.26      320.20      7.20 o 
   6   3   1      949.34      978.80     27.67 o 
   7   3   1     1100.71     1092.65     39.86 o 
   8   3   1      467.71      445.30     20.71 o 
   9   3   1      785.07      788.94     36.77 o 
  10   3   1      541.64      571.94     18.41 o 
  11   3   1      329.07      343.62     12.03 o 
  12   3   1      218.57      211.26     12.12 o 
  13   3   1       72.68       95.07      8.02 o 
 -13   4   1       31.06       23.72      4.77 o 
 -12   4   1      156.11      158.48      5.65 o 
 -11   4   1      199.18      192.33      6.29 o 
 -10   4   1      186.70      166.54      5.56 o 
  -9   4   1      472.31      430.58     12.58 o 
  -8   4   1      791.20      766.31     19.16 o 
  -7   4   1      556.32      556.58     27.29 o 
  -6   4   1     1450.02     1433.85     42.59 o 
  -5   4   1     3292.15     3052.78     89.23 o 
  -4   4   1     1588.54     1568.56     46.16 o 
  -3   4   1     1084.29     1213.86     29.14 o 
  -2   4   1     2539.78     2640.96     45.07 o 
  -1   4   1     8131.03     8126.94    127.50 o 
   0   4   1     2144.12     2323.34     36.54 o 
   1   4   1     1535.53     1753.43     32.71 o 
   2   4   1     3805.00     3550.21     66.22 o 
   3   4   1     4219.12     4040.52     71.29 o 
   4   4   1     2468.04     2757.54     65.70 o 
   5   4   1     1301.94     1362.31     28.47 o 
   6   4   1     1884.53     1916.98     79.90 o 
   7   4   1      964.99      969.07     38.16 o 
   8   4   1      551.38      561.22     33.61 o 
   9   4   1      497.53      481.63     15.86 o 
  10   4   1      431.67      406.16     13.75 o 
  11   4   1       94.99       89.43      4.97 o 
  12   4   1      130.45      140.16      6.55 o 
 -13   5   1       17.82       22.40      4.97 o 
 -12   5   1       67.36       64.52      4.52 o 
 -11   5   1        3.03        3.80      2.56 o 
 -10   5   1        3.41        1.51      1.74 o 
  -9   5   1        4.00        4.06      1.63 o 
  -8   5   1        5.65        7.68      1.48 o 
  -7   5   1        1.09        0.00      1.15 o 
  -6   5   1       57.23       55.75      3.27 o 
  -5   5   1      158.33      178.86      6.34 o 
  -4   5   1       14.29        9.84      1.26 o 
  -3   5   1       51.00       57.29      2.51 o 
  -2   5   1      856.67      900.49     15.70 o 
  -1   5   1       47.59       41.60      1.07 o 
   0   5   1     1173.48     1214.84     19.38 o 
   1   5   1       82.09      115.18      2.41 o 
   2   5   1        5.36        9.02      1.03 o 
   3   5   1      580.81      619.28     10.07 o 
   4   5   1      117.70      111.88      2.57 o 
   5   5   1        0.47        1.26      0.86 o 
   6   5   1        6.90        3.68      1.66 o 
   7   5   1        4.87        2.70      1.71 o 
   8   5   1        0.73        1.59      1.78 o 
   9   5   1        1.46        0.00      2.54 o 
  10   5   1      107.27       97.99     17.30 o 
  11   5   1       59.31       61.02      8.31 o 
  12   5   1       18.09       25.45      7.22 o 
 -12   6   1       29.77       29.18      3.77 o 
 -11   6   1        1.03        1.30      2.79 o 
 -10   6   1       57.58       66.78      4.47 o 
  -9   6   1      330.79      299.96     11.98 o 
  -8   6   1      561.95      491.87     12.89 o 
  -7   6   1      787.87      814.94     32.19 o 
  -6   6   1     1216.54     1219.80     36.64 o 
  -5   6   1     2337.51     2373.57     69.79 o 
  -4   6   1     3052.09     3265.64     73.04 o 
  -3   6   1     3125.70     3225.30     55.26 o 
  -2   6   1     4648.04     4901.85     77.15 o 
  -1   6   1    11566.11    13001.80    203.55 o 
   0   6   1     6919.51     7144.36    111.95 o 
   1   6   1     2881.20     2775.72     47.27 o 
   2   6   1     3077.21     3157.30     53.60 o 
   3   6   1     3748.16     3871.36     65.90 o 
   4   6   1     2207.21     2090.86     44.74 o 
   5   6   1      949.17     1019.04     23.49 o 
   6   6   1      921.67      874.64     26.93 o 
   7   6   1      726.57      712.84     22.44 o 
   8   6   1      200.54      219.37      8.86 o 
   9   6   1        2.20        4.18      2.28 o 
  10   6   1       80.09       67.35      7.99 o 
  11   6   1       80.25       81.82      5.02 o 
  12   6   1        5.67        1.30      2.69 o 
 -12   7   1        0.24        0.90      3.22 o 
 -11   7   1        4.80        6.04      2.94 o 
 -10   7   1       34.01       37.04      3.68 o 
  -9   7   1      140.41      135.64      6.66 o 
  -8   7   1      158.99      147.31      6.40 o 
  -7   7   1       22.93       21.18      2.48 o 
  -6   7   1        1.11        7.66      2.03 o 
  -5   7   1      102.68      110.07      3.66 o 
  -4   7   1      144.16      154.76      6.00 o 
  -3   7   1       18.80       18.49      1.18 o 
  -2   7   1      553.65      587.07      9.71 o 
  -1   7   1        0.16        0.92      0.58 o 
   0   7   1      623.92      661.78     10.85 o 
   1   7   1        0.81        0.67      0.58 o 
   2   7   1      130.03      140.47      3.05 o 
   3   7   1      216.47      204.86      4.13 o 
   4   7   1        6.93        6.50      1.00 o 
   5   7   1      111.06      106.55      3.63 o 
   6   7   1      231.85      234.17      6.50 o 
   7   7   1      213.47      216.19     13.93 o 
   8   7   1       27.87       23.25      2.89 o 
   9   7   1       13.24       11.09      3.47 o 
  10   7   1        0.77        0.06      2.55 o 
  11   7   1       14.64       12.85      3.33 o 
 -11   8   1      187.67      186.00      8.81 o 
 -10   8   1      269.13      227.85      9.15 o 
  -9   8   1      624.07      559.81     18.52 o 
  -8   8   1      526.48      512.08     16.98 o 
  -7   8   1      149.38      143.62      4.78 o 
  -6   8   1     1162.88     1111.40     25.94 o 
  -5   8   1     4886.62     4977.33    111.38 o 
  -4   8   1     3928.14     4216.79     94.41 o 
  -3   8   1     1378.85     1350.76     25.97 o 
  -2   8   1     3806.36     3930.96     61.90 o 
  -1   8   1     5201.52     5465.22     86.19 o 
   0   8   1     3911.75     4063.51     76.27 o 
   1   8   1     1884.49     1803.72     31.06 o 
   2   8   1     4865.60     4829.03     82.20 o 
   3   8   1     6888.98     7038.07    156.57 o 
   4   8   1     1881.29     1941.03     37.02 o 
   5   8   1      361.26      381.54      9.73 o 
   6   8   1      888.72      911.86     21.54 o 
   7   8   1     1300.25     1313.04     40.06 o 
   8   8   1      563.07      517.27     17.41 o 
   9   8   1      451.05      463.32     15.85 o 
  10   8   1      164.50      150.40     10.24 o 
 -10   9   1      107.04      109.02      6.29 o 
  -9   9   1       31.78       31.34      2.77 o 
  -8   9   1      147.68      151.90      5.28 o 
  -7   9   1       62.31       55.04      2.98 o 
  -6   9   1      108.78      104.62      3.92 o 
  -5   9   1       92.06       89.08      4.48 o 
  -4   9   1      177.73      184.97      5.39 o 
  -3   9   1      115.61      117.86      3.23 o 
  -2   9   1       18.47       17.45      1.44 o 
  -1   9   1        1.64        3.61      1.38 o 
   0   9   1        1.82        1.82      0.85 o 
   1   9   1        7.90        8.13      0.93 o 
   2   9   1      156.82      159.50      3.98 o 
   3   9   1       88.07       81.21      2.67 o 
   4   9   1      284.70      277.02      6.27 o 
   5   9   1       27.92       31.77      1.99 o 
   6   9   1      257.49      270.59      7.56 o 
   7   9   1       45.21       47.52      3.74 o 
   8   9   1      113.40      125.42      6.25 o 
   9   9   1      106.45      113.97      6.13 o 
  10   9   1       31.89       36.62      5.29 o 
  -9  10   1      403.58      390.25     15.15 o 
  -8  10   1      313.14      298.95      8.60 o 
  -7  10   1      460.36      473.79     12.29 o 
  -6  10   1      712.68      738.20     17.90 o 
  -5  10   1      444.70      436.48     11.18 o 
  -4  10   1      225.81      226.44      7.82 o 
  -3  10   1      203.47      219.50      9.19 o 
  -2  10   1      659.24      667.46     15.18 o 
  -1  10   1     1801.06     1762.71     37.98 o 
   0  10   1      876.78      875.27     15.71 o 
   1  10   1      227.82      234.08      4.90 o 
   2  10   1      335.42      342.05      7.45 o 
   3  10   1      675.53      637.60     12.95 o 
   4  10   1     1118.59     1182.95     23.12 o 
   5  10   1      793.02      839.22     19.58 o 
   6  10   1      545.35      580.19     19.09 o 
   7  10   1      716.26      773.08     24.75 o 
   8  10   1      326.73      363.28     13.21 o 
   9  10   1       69.50       65.69      4.90 o 
  -8  11   1      295.45      315.32     13.37 o 
  -7  11   1      204.06      209.93      6.66 o 
  -6  11   1      188.53      188.06     13.32 o 
  -5  11   1      241.41      236.63      8.51 o 
  -4  11   1      323.13      324.78     10.68 o 
  -3  11   1       38.72       41.65      2.37 o 
  -2  11   1       67.61       57.75      4.09 o 
  -1  11   1        0.02        0.50      1.28 o 
   0  11   1      118.30       95.34      3.40 o 
   1  11   1       10.63       11.16      1.71 o 
   2  11   1      332.25      309.74      8.61 o 
   3  11   1      248.87      233.77      5.63 o 
   4  11   1      194.15      189.40      4.90 o 
   5  11   1      220.38      233.57      6.94 o 
   6  11   1      369.88      400.87     14.05 o 
   7  11   1      111.47      101.27      7.87 o 
   8  11   1       37.38       27.37      3.64 o 
  -7  12   1      190.50      191.30      7.86 o 
  -6  12   1      229.97      233.07      8.81 o 
  -5  12   1      385.68      393.68     12.87 o 
  -4  12   1      403.28      410.19     13.20 o 
  -3  12   1      503.23      492.91     11.95 o 
  -2  12   1      416.38      404.27     10.06 o 
  -1  12   1      500.94      533.15     17.46 o 
   0  12   1      440.89      418.04     21.07 o 
   1  12   1      546.06      507.13     12.08 o 
   2  12   1      504.00      467.20     11.27 o 
   3  12   1      497.98      485.79     11.77 o 
   4  12   1      328.23      337.39      9.27 o 
   5  12   1      237.80      242.69      9.50 o 
   6  12   1      194.03      177.59      7.97 o 
  -5  13   1      123.55      117.61      5.91 o 
  -4  13   1       89.54       94.69      5.25 o 
  -3  13   1       59.66       60.92      3.63 o 
  -2  13   1        3.49        1.89      1.63 o 
  -1  13   1        2.91        2.90      2.73 o 
   0  13   1        7.03       13.29      2.12 o 
   1  13   1       25.15       24.17      2.37 o 
   2  13   1       42.76       35.77      2.41 o 
   3  13   1       77.43       78.43      4.55 o 
   4  13   1       93.28      102.09      5.24 o 
   5  13   1      124.48      142.04     10.51 o 
  -2  14   1       26.91       29.89      3.27 o 
  -1  14   1       35.25       41.74      3.11 o 
   0  14   1       25.96       23.69      2.56 o 
   1  14   1        6.58        7.48      2.32 o 
 -14   0   2        9.63        5.47      4.17 o 
 -13   0   2      169.18      170.33     10.46 o 
 -12   0   2       75.77       71.70      6.54 o 
 -11   0   2       24.54       41.73      5.38 o 
 -10   0   2     1155.73     1057.82     45.65 o 
  -9   0   2      845.70      827.76     36.02 o 
  -8   0   2     1419.76     1404.37     41.66 o 
  -7   0   2     1706.20     1723.40     50.69 o 
  -6   0   2     8849.92     8843.55    256.42 o 
  -5   0   2     5194.73     5439.63    157.88 o 
  -4   0   2     4754.81     5085.03    209.71 o 
  -3   0   2     5803.11     6664.96    274.67 o 
  -1   0   2    14702.95    16333.18    675.44 o 
   1   0   2    18647.71    17548.24    390.10 o 
   2   0   2    14067.71    14502.89    421.33 o 
   3   0   2     5470.18     6345.88    184.13 o 
   4   0   2     2837.15     2880.46     84.09 o 
   5   0   2     5045.29     5154.33    149.82 o 
   6   0   2     1763.49     1783.83     67.36 o 
   7   0   2     1450.76     1411.82     42.18 o 
   8   0   2      236.91      192.35     13.79 o 
   9   0   2      834.78      820.25     62.31 o 
  10   0   2      305.19      272.84     14.22 o 
  11   0   2      143.58      144.51      9.48 o 
  12   0   2       78.01       91.44      7.66 o 
 -14   1   2       18.76       19.79      5.35 o 
 -13   1   2       86.32       85.88      5.31 o 
 -12   1   2      166.03      172.48      7.54 o 
 -11   1   2      193.10      185.06      7.63 o 
 -10   1   2       26.23       25.71      2.94 o 
  -9   1   2       12.95       13.95      1.66 o 
  -8   1   2        5.79        4.40      1.00 o 
  -7   1   2       44.11       45.28      1.79 o 
  -6   1   2      116.74      117.96      3.03 o 
  -5   1   2      230.33      211.19      5.50 o 
  -4   1   2      141.09      129.68      3.84 o 
  -3   1   2     1239.28     1411.33     41.48 o 
  -2   1   2      990.30      926.00     63.20 o 
  -1   1   2    12097.22    12910.59    377.19 o 
   0   1   2      143.85      108.42      2.59 o 
   1   1   2     1058.93     1016.10     18.14 o 
   3   1   2      221.83      203.34      4.67 o 
   4   1   2       15.32       13.15      2.36 o 
   5   1   2      110.88      142.84      3.82 o 
   6   1   2      109.61       87.78      2.75 o 
   7   1   2      534.02      530.93     11.84 o 
   8   1   2       59.11       47.41      2.28 o 
   9   1   2      847.12      864.24     49.50 o 
  10   1   2       10.45        9.50      2.33 o 
  11   1   2       87.20       77.17      4.93 o 
  12   1   2       11.60        6.76      3.96 o 
 -13   2   2       28.33       28.24      3.44 o 
 -12   2   2      218.81      237.34      9.15 o 
 -11   2   2      234.37      239.58      9.21 o 
 -10   2   2      182.47      151.92      5.15 o 
  -9   2   2      550.54      518.47     25.66 o 
  -8   2   2       71.89       81.09      3.23 o 
  -7   2   2      652.93      619.20     18.88 o 
  -6   2   2     4186.71     4180.19     99.44 o 
  -5   2   2     2452.43     2640.16     62.92 o 
  -4   2   2     1067.34     1113.83     26.78 o 
  -3   2   2     2251.69     2607.58     62.06 o 
  -2   2   2      910.59     1039.81     30.68 o 
  -1   2   2     4242.49     4435.92    105.35 o 
   0   2   2     1921.05     1986.34     39.10 o 
   1   2   2     1670.35     2045.29     36.31 o 
   2   2   2    11242.11    12138.80    213.95 o 
   3   2   2     4079.79     4147.75     85.27 o 
   4   2   2       20.34       15.54      0.89 o 
   5   2   2     1522.58     1525.61     31.83 o 
   6   2   2     2127.43     2078.35     43.25 o 
   7   2   2      792.42      832.15     17.97 o 
   8   2   2     1006.40      943.46     32.01 o 
   9   2   2      301.22      252.27     15.63 o 
  10   2   2      180.69      172.33     17.14 o 
  11   2   2       76.94       74.52      4.74 o 
  12   2   2       19.86       17.07      4.28 o 
 -13   3   2       53.91       60.21      4.48 o 
 -12   3   2      122.22      124.54      6.22 o 
 -11   3   2       65.93       64.59      3.50 o 
 -10   3   2      196.24      185.54      6.01 o 
  -9   3   2      177.29      191.29      5.91 o 
  -8   3   2      465.67      434.58     11.38 o 
  -7   3   2      403.55      442.82     14.08 o 
  -6   3   2       45.34       38.72      2.96 o 
  -5   3   2      978.73     1045.47     25.28 o 
  -4   3   2       21.04       32.37      6.01 o 
  -3   3   2       79.15       75.94      2.34 o 
  -2   3   2        0.17        0.87      0.87 o 
  -1   3   2      875.27      825.88     14.82 o 
   0   3   2      294.13      277.61      5.85 o 
   1   3   2      107.21       90.91      2.27 o 
   2   3   2      292.79      297.76      4.94 o 
   3   3   2     1848.26     2080.07     36.90 o 
   4   3   2      454.81      437.61      9.54 o 
   5   3   2      613.27      695.02     14.89 o 
   6   3   2      252.73      242.47      5.83 o 
   7   3   2      277.10      277.86      6.69 o 
   8   3   2      190.96      199.58     18.23 o 
   9   3   2      247.10      227.70     27.61 o 
  10   3   2       97.72       93.61     15.59 o 
  11   3   2       91.73      102.50      7.03 o 
  12   3   2       32.78       36.92      5.71 o 
 -13   4   2        9.00       11.33      4.39 o 
 -12   4   2      198.20      194.58      6.66 o 
 -11   4   2      189.96      184.21      6.25 o 
 -10   4   2      287.21      287.56      8.34 o 
  -9   4   2      505.52      509.95     14.65 o 
  -8   4   2      600.79      625.94     21.36 o 
  -7   4   2     1456.81     1434.36     42.71 o 
  -6   4   2      248.25      233.85      8.01 o 
  -5   4   2     2355.03     2318.67     68.04 o 
  -4   4   2      359.81      354.25      8.97 o 
  -3   4   2     3704.97     3882.59     92.25 o 
  -2   4   2      660.70      715.65     14.33 o 
  -1   4   2     3198.00     3245.27     57.28 o 
   0   4   2     1161.78     1216.29     19.33 o 
   1   4   2     3645.17     3642.90     62.16 o 
   2   4   2     2062.00     2038.83     34.84 o 
   3   4   2     1363.94     1429.02     22.67 o 
   4   4   2     4138.72     4487.20     79.05 o 
   5   4   2     1045.79     1021.10     25.10 o 
   6   4   2     1850.33     1910.25     49.83 o 
   7   4   2      439.84      448.14     14.74 o 
   8   4   2     1239.53     1236.56     48.79 o 
   9   4   2       90.18       87.48     14.12 o 
  10   4   2      165.40      157.64     23.63 o 
  11   4   2       47.42       38.89      3.77 o 
  12   4   2      103.60      122.30      6.40 o 
 -13   5   2      127.88      136.42      9.88 o 
 -12   5   2       45.08       46.80      3.42 o 
 -11   5   2      551.71      558.22     14.90 o 
 -10   5   2      322.81      326.64      9.90 o 
  -9   5   2      806.02      829.34     20.86 o 
  -8   5   2      352.75      351.63     11.82 o 
  -7   5   2     1015.50     1039.47     31.43 o 
  -6   5   2      587.61      570.02     17.69 o 
  -5   5   2      732.60      699.95     21.29 o 
  -4   5   2      321.62      325.63      8.32 o 
  -3   5   2      509.82      520.34     10.68 o 
  -2   5   2      420.12      431.67     11.44 o 
  -1   5   2     1022.60     1079.13     17.27 o 
   0   5   2       70.21       63.06      1.39 o 
   1   5   2      987.89      953.27     16.60 o 
   2   5   2      160.15      150.24      3.07 o 
   3   5   2     1454.98     1485.13     25.52 o 
   4   5   2      159.02      176.90      4.90 o 
   5   5   2     1362.43     1322.50     39.73 o 
   6   5   2      570.23      556.13     17.80 o 
   7   5   2      813.56      814.80     25.44 o 
   8   5   2      209.15      223.31     15.20 o 
   9   5   2      126.92      131.64      6.14 o 
  10   5   2      438.18      427.00     51.60 o 
  11   5   2      118.50      109.05     13.01 o 
 -12   6   2        0.18        0.00      2.89 o 
 -11   6   2        2.20        1.08      2.52 o 
 -10   6   2       96.11       95.05      4.29 o 
  -9   6   2       28.57       31.99      2.49 o 
  -8   6   2      235.33      223.00      8.27 o 
  -7   6   2      170.96      166.77      9.21 o 
  -6   6   2      251.93      257.32     10.51 o 
  -5   6   2      236.42      228.48      8.97 o 
  -4   6   2      175.85      178.67      9.05 o 
  -3   6   2       99.52       96.79      2.60 o 
  -2   6   2     3220.22     3427.60     60.57 o 
  -1   6   2      393.84      409.95      6.87 o 
   0   6   2       32.25       35.07      1.71 o 
   1   6   2      551.95      559.99     10.00 o 
   2   6   2      412.24      391.96      7.21 o 
   3   6   2      275.29      259.85      7.20 o 
   4   6   2      408.31      395.68      8.54 o 
   5   6   2      160.11      152.35      6.14 o 
   6   6   2       95.03       92.96      4.58 o 
   7   6   2       95.30       85.45      4.73 o 
   8   6   2       13.89        4.76      2.40 o 
   9   6   2       84.34       75.84     11.32 o 
  10   6   2       10.90        7.21      3.91 o 
  11   6   2       15.20       11.54      3.18 o 
 -12   7   2      100.28      105.52      6.47 o 
 -11   7   2       81.50       82.44      5.52 o 
 -10   7   2      269.36      255.51      9.73 o 
  -9   7   2      268.30      280.58     12.05 o 
  -8   7   2       45.63       41.81      3.75 o 
  -7   7   2     1118.16     1094.66     33.23 o 
  -6   7   2      662.35      671.58     20.86 o 
  -5   7   2      147.77      145.19      4.39 o 
  -4   7   2      320.92      322.11      8.12 o 
  -3   7   2       23.70       25.90      3.39 o 
  -2   7   2       44.85       40.42      1.27 o 
  -1   7   2      142.43      159.70      3.43 o 
   0   7   2        3.63        3.75      1.04 o 
   1   7   2       51.59       46.12      1.52 o 
   2   7   2      150.55      131.15      3.23 o 
   3   7   2     1130.76     1104.77     19.25 o 
   4   7   2       21.20       19.84      1.55 o 
   5   7   2       88.93       96.16      3.54 o 
   6   7   2      612.72      585.98     18.89 o 
   7   7   2       80.94       86.38      4.72 o 
   8   7   2      164.28      163.80      9.27 o 
   9   7   2      283.46      285.76     21.91 o 
  10   7   2      252.36      235.76     25.69 o 
 -11   8   2        1.38        1.60      3.19 o 
 -10   8   2       15.82       13.68      3.35 o 
  -9   8   2        0.44        2.73      2.70 o 
  -8   8   2      195.99      186.33      8.40 o 
  -7   8   2      312.86      312.99      8.45 o 
  -6   8   2      248.11      267.65      7.36 o 
  -5   8   2      134.45      134.45      4.32 o 
  -4   8   2       93.82      111.16      8.49 o 
  -3   8   2      188.32      184.86      6.26 o 
  -2   8   2       11.59       17.71      1.04 o 
  -1   8   2      112.68      107.28      2.59 o 
   0   8   2      143.25      134.34      4.14 o 
   1   8   2      333.41      299.42      5.80 o 
   2   8   2      169.17      170.85      3.70 o 
   3   8   2       27.92       29.27      1.50 o 
   4   8   2     1287.89     1224.87     28.24 o 
   5   8   2       16.73       18.44      1.76 o 
   6   8   2       19.64       21.91      2.78 o 
   7   8   2        5.08        3.04      2.22 o 
   8   8   2        6.18       14.30      3.56 o 
   9   8   2       16.90       16.37      3.28 o 
  10   8   2        1.78        0.00      3.99 o 
 -10   9   2      273.90      272.98     10.82 o 
  -9   9   2      227.48      218.98     11.00 o 
  -8   9   2      410.39      401.80     13.53 o 
  -7   9   2       13.32       18.48      2.28 o 
  -6   9   2      240.26      223.96      6.49 o 
  -5   9   2      658.89      690.89     16.57 o 
  -4   9   2       13.44       17.79      3.12 o 
  -3   9   2       16.50       13.15      1.84 o 
  -2   9   2        9.65       10.44      1.09 o 
  -1   9   2       63.82       64.87      2.35 o 
   0   9   2       25.90       24.63      1.25 o 
   1   9   2       92.64       82.31      2.71 o 
   2   9   2      515.04      475.65      8.84 o 
   3   9   2      175.13      171.88      5.18 o 
   4   9   2      331.19      336.01      8.86 o 
   5   9   2      428.04      420.94     11.79 o 
   6   9   2      351.32      359.39     12.69 o 
   7   9   2      259.55      269.74     10.36 o 
   8   9   2      133.16      139.21     13.71 o 
   9   9   2      166.74      168.59      7.84 o 
  -9  10   2       16.98       14.11      2.52 o 
  -8  10   2       28.00       30.33      2.70 o 
  -7  10   2       53.45       51.82      3.68 o 
  -6  10   2      292.55      275.15      9.46 o 
  -5  10   2        5.75        6.25      2.22 o 
  -4  10   2      214.52      227.12      7.93 o 
  -3  10   2      157.92      154.88      5.95 o 
  -2  10   2       40.62       43.12      2.10 o 
  -1  10   2      180.50      180.71      6.49 o 
   0  10   2      442.34      416.63      9.02 o 
   1  10   2       17.63       15.22      1.18 o 
   2  10   2      383.71      377.84      9.75 o 
   3  10   2      453.80      453.74     16.95 o 
   4  10   2       34.32       38.29      2.43 o 
   5  10   2      132.31      123.66      4.44 o 
   6  10   2       84.38       93.74      5.33 o 
   7  10   2      142.38      164.33     11.84 o 
   8  10   2       41.30       46.47      4.32 o 
  -8  11   2       31.58       27.93      3.71 o 
  -7  11   2       21.81       24.47      4.63 o 
  -6  11   2       32.26       39.33      3.48 o 
  -5  11   2       29.21       26.07      3.00 o 
  -4  11   2       67.49       60.29      3.73 o 
  -3  11   2        1.13        0.62      1.91 o 
  -2  11   2        2.37        2.43      1.34 o 
  -1  11   2      157.72      146.53      3.92 o 
   0  11   2       12.23       18.48      1.47 o 
   1  11   2        3.85        3.39      1.41 o 
   2  11   2        0.25        0.60      1.47 o 
   3  11   2        0.79        1.92      1.50 o 
   4  11   2        0.32        0.86      1.51 o 
   5  11   2       99.00      113.11      4.39 o 
   6  11   2      115.25      137.50      7.30 o 
   7  11   2       17.59       15.66      3.10 o 
  -7  12   2      182.73      159.42      7.13 o 
  -6  12   2      596.30      614.90     18.78 o 
  -5  12   2      480.35      479.10     15.07 o 
  -4  12   2      558.63      550.66     16.83 o 
  -3  12   2      695.57      711.12     20.86 o 
  -2  12   2     1639.80     1731.47     37.70 o 
  -1  12   2      899.02      870.18     19.62 o 
   0  12   2      650.65      617.14     16.63 o 
   1  12   2      919.97      885.94     33.00 o 
   2  12   2      931.35      919.13     21.95 o 
   3  12   2      587.87      535.63     13.56 o 
   4  12   2      198.93      183.24      5.96 o 
   5  12   2      306.86      307.67      8.78 o 
  -5  13   2        0.06        2.01      2.61 o 
  -4  13   2        0.25        0.00      2.44 o 
  -3  13   2        2.99        0.60      4.04 o 
  -2  13   2        9.40       10.93      2.21 o 
  -1  13   2       10.44       12.13      2.69 o 
   0  13   2        4.27        2.35      2.84 o 
   1  13   2        0.14        0.00      2.60 o 
   2  13   2        5.49       12.07      3.23 o 
   3  13   2       23.23       22.84      3.07 o 
 -13   1   3       30.31       32.57      4.37 o 
 -12   1   3       97.93       95.31     10.47 o 
 -11   1   3      458.05      436.67     14.95 o 
 -10   1   3      503.31      486.85     16.09 o 
  -9   1   3      229.67      222.69      6.58 o 
  -8   1   3      350.12      358.47     11.68 o 
  -7   1   3      862.01      895.05     21.91 o 
  -6   1   3      933.75      942.57     22.97 o 
  -5   1   3      293.24      309.22      9.71 o 
  -4   1   3      162.29      172.15      5.75 o 
  -3   1   3      407.56      332.04     10.34 o 
  -2   1   3       22.32       17.88      1.88 o 
  -1   1   3        0.70        0.28      0.91 o 
   0   1   3      207.52      209.49      4.54 o 
   1   1   3      328.68      320.21      6.06 o 
   2   1   3      297.27      338.62      6.38 o 
   3   1   3       20.35       27.14      1.24 o 
   4   1   3      601.69      558.78     12.14 o 
   5   1   3     1098.51     1065.08     22.58 o 
   6   1   3      390.85      404.21      9.22 o 
   7   1   3       15.05       18.13      1.51 o 
   8   1   3      272.96      273.00      6.92 o 
   9   1   3      562.03      565.47     47.19 o 
  10   1   3      112.46      105.81     20.97 o 
  11   1   3       75.35       60.77      6.41 o 
 -13   2   3        2.73        4.04      3.32 o 
 -12   2   3      117.20      123.52      6.63 o 
 -11   2   3      106.91       98.50      7.29 o 
 -10   2   3       32.50       35.46      2.67 o 
  -9   2   3       71.48       68.20      3.27 o 
  -8   2   3      265.96      259.31      8.91 o 
  -7   2   3      266.09      261.24      8.79 o 
  -6   2   3      443.04      451.27     11.39 o 
  -5   2   3      186.81      174.25      4.84 o 
  -4   2   3      394.24      416.79     12.79 o 
  -3   2   3      121.79      129.68      7.44 o 
  -2   2   3      779.18      747.49     22.47 o 
  -1   2   3      253.62      252.62      6.17 o 
   0   2   3      449.90      491.79     10.11 o 
   1   2   3     1123.49     1230.31     22.05 o 
   2   2   3     1006.02     1013.86     18.29 o 
   3   2   3      457.15      461.11      8.59 o 
   4   2   3      120.83      107.27      3.00 o 
   5   2   3      584.33      557.99     18.20 o 
   6   2   3      495.73      524.73     11.64 o 
   7   2   3      157.94      150.84      5.04 o 
   8   2   3       17.21       15.26      2.00 o 
   9   2   3       40.18       38.49      4.07 o 
  10   2   3        5.83        1.92      2.47 o 
  11   2   3        0.44        0.00      2.50 o 
 -13   3   3      238.69      261.58     10.77 o 
 -12   3   3      222.44      240.29      9.84 o 
 -11   3   3      229.34      230.54      7.35 o 
 -10   3   3      263.28      276.00      8.17 o 
  -9   3   3      278.24      265.23      7.67 o 
  -8   3   3      306.15      306.38     10.41 o 
  -7   3   3      666.41      631.71     19.57 o 
  -6   3   3      331.70      307.92      8.07 o 
  -5   3   3      147.11      155.74      4.47 o 
  -4   3   3      203.43      189.45      5.16 o 
  -3   3   3        5.72        6.75      0.83 o 
  -2   3   3      156.34      148.88      9.15 o 
  -1   3   3       20.56       24.08      1.07 o 
   0   3   3        0.90        0.02      0.84 o 
   1   3   3     1182.95     1064.25     21.30 o 
   2   3   3       45.17       58.20      1.59 o 
   3   3   3      107.64      122.94      2.73 o 
   4   3   3      651.67      587.05     13.40 o 
   5   3   3      658.85      626.22     15.89 o 
   6   3   3      272.81      249.50      7.17 o 
   7   3   3      627.55      594.04     15.42 o 
   8   3   3      547.75      593.83     24.14 o 
   9   3   3      253.02      243.51     30.32 o 
  10   3   3      246.61      239.34     34.38 o 
  11   3   3       68.48       71.61     17.93 o 
 -13   4   3       51.78       58.06      5.12 o 
 -12   4   3       32.59       36.25      3.37 o 
 -11   4   3       94.66      103.73      4.60 o 
 -10   4   3      168.87      177.84      5.98 o 
  -9   4   3      188.93      190.92      6.11 o 
  -8   4   3      462.05      480.19     15.46 o 
  -7   4   3      901.59      853.93     44.54 o 
  -6   4   3      410.32      394.72     14.05 o 
  -5   4   3      767.04      773.11     23.48 o 
  -4   4   3     1191.71     1340.50     32.38 o 
  -3   4   3     2393.96     2356.94     56.36 o 
  -2   4   3     1419.73     1449.47     28.67 o 
  -1   4   3     1833.85     1968.31     35.00 o 
   0   4   3     2442.97     2442.36     48.24 o 
   1   4   3     2227.59     2231.92     44.11 o 
   2   4   3     2565.58     2777.70     54.72 o 
   3   4   3     1690.72     1616.12     33.11 o 
   4   4   3     1675.20     1648.13     32.75 o 
   5   4   3     1084.86     1052.61     25.99 o 
   6   4   3      846.34      873.24     28.88 o 
   7   4   3      656.32      646.93     20.71 o 
   8   4   3      600.43      587.02     21.77 o 
   9   4   3      180.93      172.40     10.54 o 
  10   4   3      196.78      219.08     36.74 o 
  11   4   3       75.47       83.79     11.32 o 
 -12   5   3        2.01        5.72      2.71 o 
 -11   5   3        1.54        1.19      2.29 o 
 -10   5   3        5.25        8.06      2.12 o 
  -9   5   3        0.96        0.44      2.32 o 
  -8   5   3        1.01        2.19      2.07 o 
  -7   5   3        8.85        9.48      2.06 o 
  -6   5   3        3.21        3.12      1.63 o 
  -5   5   3        1.29        2.54      2.05 o 
  -4   5   3       73.53       64.62      2.53 o 
  -3   5   3       67.61       64.06      2.12 o 
  -2   5   3      424.05      444.19      8.38 o 
  -1   5   3      148.18      151.20      3.25 o 
   0   5   3       83.21       86.92      2.58 o 
   1   5   3      298.22      297.49      5.67 o 
   2   5   3       86.06       92.33      3.40 o 
   3   5   3       14.63       14.10      1.85 o 
   4   5   3       33.84       31.12      2.19 o 
   5   5   3       11.74        8.48      1.34 o 
   6   5   3        0.46        3.80      1.92 o 
   7   5   3        1.78        0.64      1.82 o 
   8   5   3      108.59      101.88      5.45 o 
   9   5   3      106.03      115.52     11.33 o 
  10   5   3       15.01       18.29      5.87 o 
 -12   6   3        5.53        4.75      2.83 o 
 -11   6   3       78.72       80.28      4.35 o 
 -10   6   3      223.25      228.84      7.28 o 
  -9   6   3      311.70      325.13     15.83 o 
  -8   6   3      349.23      353.11     11.94 o 
  -7   6   3      800.57      773.84     23.89 o 
  -6   6   3     1416.93     1437.58     42.89 o 
  -5   6   3     1467.39     1500.53     44.56 o 
  -4   6   3     1851.47     1902.58     42.95 o 
  -3   6   3     5575.31     5818.90    138.27 o 
  -2   6   3     4048.47     3989.23     98.97 o 
  -1   6   3     1470.81     1479.08     29.51 o 
   0   6   3     1835.44     1800.26     36.87 o 
   1   6   3     2916.18     2986.53     58.81 o 
   2   6   3     1491.40     1468.03     35.70 o 
   3   6   3      737.42      676.29     13.99 o 
   4   6   3     1014.89      908.90     20.89 o 
   5   6   3      729.76      678.75     30.63 o 
   6   6   3      235.65      252.16      9.35 o 
   7   6   3        4.73        8.62      2.32 o 
   8   6   3      117.00      114.47      6.25 o 
   9   6   3      147.57      145.10     12.97 o 
  10   6   3       19.73       13.58      4.02 o 
 -11   7   3       60.48       65.06      3.89 o 
 -10   7   3       77.53       78.12      4.06 o 
  -9   7   3        0.00        0.00      2.46 o 
  -8   7   3        5.87        5.98      2.92 o 
  -7   7   3       26.78       28.32      2.69 o 
  -6   7   3      116.54      115.12      6.37 o 
  -5   7   3       46.69       53.55      2.58 o 
  -4   7   3      116.42      119.42      5.47 o 
  -3   7   3       18.52       17.36      1.84 o 
  -2   7   3      212.44      200.67      4.78 o 
  -1   7   3        0.05        1.54      1.06 o 
   0   7   3       86.36       87.48      2.28 o 
   1   7   3       69.71       70.01      2.38 o 
   2   7   3       19.43       20.24      1.44 o 
   3   7   3       96.70       96.39      2.93 o 
   4   7   3      161.58      148.48      6.12 o 
   5   7   3      152.45      144.75      4.60 o 
   6   7   3       12.11       12.53      3.02 o 
   7   7   3       11.52       13.29      4.08 o 
   8   7   3       11.29        5.55      2.56 o 
   9   7   3        9.43       10.51      4.52 o 
 -11   8   3      154.40      159.60     12.78 o 
 -10   8   3      161.67      162.39      7.40 o 
  -9   8   3       40.69       44.33      6.93 o 
  -8   8   3      364.75      361.06     14.53 o 
  -7   8   3     1775.56     1741.66     57.34 o 
  -6   8   3     1800.83     1770.10     40.49 o 
  -5   8   3      718.45      683.35     19.68 o 
  -4   8   3     1729.75     1829.14     49.81 o 
  -3   8   3     2239.26     2327.31     62.69 o 
  -2   8   3     2245.99     2233.08     44.26 o 
  -1   8   3     1610.84     1635.06     32.71 o 
   0   8   3     2881.11     2946.34     58.28 o 
   1   8   3     4703.12     4812.17     94.72 o 
   2   8   3     1867.99     1845.09     36.85 o 
   3   8   3      417.33      384.71      8.52 o 
   4   8   3      720.94      653.25     15.70 o 
   5   8   3     1415.34     1378.34     31.74 o 
   6   8   3      751.62      717.90     23.05 o 
   7   8   3      585.00      602.09     21.87 o 
   8   8   3      252.29      257.15     10.30 o 
   9   8   3      188.65      196.42     14.16 o 
 -10   9   3       54.09       61.47      4.93 o 
  -9   9   3       47.68       45.27      4.06 o 
  -8   9   3       31.12       25.06      2.67 o 
  -7   9   3       49.15       59.37      3.94 o 
  -6   9   3      119.11      110.35      9.96 o 
  -5   9   3      170.08      175.67      6.62 o 
  -4   9   3       19.73       20.26      2.30 o 
  -3   9   3       18.19       15.88      2.14 o 
  -2   9   3        3.76        3.51      1.34 o 
  -1   9   3        3.86        4.67      1.11 o 
   0   9   3       69.63       70.81      2.55 o 
   1   9   3       68.97       63.58      2.46 o 
   2   9   3      376.51      366.66      8.23 o 
   3   9   3        2.60        2.05      1.37 o 
   4   9   3      243.57      238.02      7.38 o 
   5   9   3       40.17       42.57      2.56 o 
   6   9   3       65.77       67.89      4.52 o 
   7   9   3      125.37      136.90      6.84 o 
   8   9   3       31.32       36.63      4.00 o 
  -9  10   3      156.75      160.78     20.49 o 
  -8  10   3      261.44      258.67     17.52 o 
  -7  10   3      158.89      146.41     10.07 o 
  -6  10   3       66.39       59.10      5.54 o 
  -5  10   3       87.84       98.56      4.87 o 
  -4  10   3      295.61      301.98      9.93 o 
  -3  10   3      989.75      963.87     27.16 o 
  -2  10   3      620.10      633.82     15.39 o 
  -1  10   3      133.36      149.40      4.73 o 
   0  10   3      267.33      265.81      6.33 o 
   1  10   3      528.52      512.87     11.15 o 
   2  10   3      924.84      923.56     21.86 o 
   3  10   3      794.97      777.44     18.72 o 
   4  10   3      580.12      553.96     15.88 o 
   5  10   3      720.26      754.48     18.28 o 
   6  10   3      406.56      426.27     18.27 o 
   7  10   3       95.52       90.73      5.70 o 
  -8  11   3      106.39       94.62      7.58 o 
  -7  11   3      143.69      144.78     13.60 o 
  -6  11   3      172.01      168.70      7.03 o 
  -5  11   3       40.64       41.65      3.51 o 
  -4  11   3       21.13       21.63      2.76 o 
  -3  11   3        0.12        0.00      1.99 o 
  -2  11   3      106.53       96.00      4.61 o 
  -1  11   3        0.52        0.00      1.44 o 
   0  11   3      184.86      184.89      5.58 o 
   1  11   3      150.90      149.51      6.82 o 
   2  11   3      120.86      115.88      4.32 o 
   3  11   3      125.44      110.24      4.19 o 
   4  11   3      252.32      258.62     10.49 o 
   5  11   3       95.66       82.18      3.85 o 
   6  11   3       18.50       11.69      3.08 o 
  -6  12   3      191.21      201.43     14.61 o 
  -5  12   3      269.00      271.97      9.73 o 
  -4  12   3      231.22      228.61     11.42 o 
  -3  12   3      260.60      290.77     19.89 o 
  -2  12   3      254.28      262.61     11.86 o 
  -1  12   3      354.07      350.90      9.39 o 
   0  12   3      368.16      353.43     11.31 o 
   1  12   3      353.21      353.40     11.36 o 
   2  12   3      255.68      257.90      7.52 o 
   3  12   3      184.91      184.11      5.98 o 
   4  12   3      197.11      181.76      6.02 o 
  -3  13   3       15.14       17.15      2.83 o 
  -2  13   3       24.56       32.47      3.30 o 
  -1  13   3        0.92        5.22      3.40 o 
   0  13   3        4.30        2.44      3.38 o 
   1  13   3       21.85       16.93      3.90 o 
 -13   0   4        9.48       13.31      5.58 o 
 -12   0   4      326.97      312.49     16.98 o 
 -11   0   4      168.52      149.72      9.97 o 
 -10   0   4      449.61      448.46     21.46 o 
  -9   0   4      447.09      483.85     22.45 o 
  -8   0   4     1669.61     1724.49     81.62 o 
  -7   0   4     1310.60     1290.78     54.32 o 
  -6   0   4     1969.75     1889.30     78.87 o 
  -5   0   4     1633.79     1735.05     72.55 o 
  -4   0   4    17859.09    19195.73    790.00 o 
  -3   0   4     8483.12     8457.21    348.75 o 
  -2   0   4      520.99      549.26     23.97 o 
  -1   0   4     6079.61     5884.19    243.18 o 
   0   0   4     4295.15     4438.98     98.65 o 
   1   0   4     4381.45     4798.97    106.43 o 
   2   0   4     1519.25     1549.99     49.36 o 
   3   0   4     3033.02     2966.49     86.83 o 
   4   0   4     1111.99     1149.16     34.46 o 
   5   0   4     1580.89     1585.03     47.17 o 
   6   0   4      102.28       94.01      6.35 o 
   7   0   4      483.41      468.38     15.37 o 
   8   0   4      681.04      698.02     22.21 o 
   9   0   4      143.38      163.12     10.39 o 
 -13   1   4       46.80       46.56      4.85 o 
 -12   1   4        0.29        2.61      3.60 o 
 -11   1   4        4.61        4.91      2.95 o 
 -10   1   4        0.81        0.00      2.33 o 
  -9   1   4       43.78       44.25      2.70 o 
  -8   1   4       32.89       38.68      2.97 o 
  -7   1   4        0.23        1.54      1.15 o 
  -6   1   4       27.33       26.38      1.88 o 
  -5   1   4       83.67      107.30      4.30 o 
  -4   1   4      275.54      243.52     11.63 o 
  -3   1   4     4034.45     4170.95    122.10 o 
  -2   1   4      200.26      251.62     14.05 o 
  -1   1   4       71.21       62.25      3.62 o 
   0   1   4        7.41       13.97      1.29 o 
   1   1   4       55.14       52.53      1.56 o 
   2   1   4       12.52       13.14      0.79 o 
   3   1   4       37.45       39.76      1.74 o 
   4   1   4        0.14        1.00      0.87 o 
   5   1   4      154.87      162.30      4.37 o 
   6   1   4        0.13        0.00      0.99 o 
   7   1   4      916.30      953.56     24.11 o 
   8   1   4        5.40        2.01      1.77 o 
   9   1   4       75.05       69.80      4.68 o 
  10   1   4       14.87       14.40      4.41 o 
 -13   2   4       63.08       65.14      5.80 o 
 -12   2   4       15.84       12.46      3.92 o 
 -11   2   4      114.09      115.62      6.30 o 
 -10   2   4       23.61       27.06      2.54 o 
  -9   2   4       72.83       72.98      7.09 o 
  -8   2   4     1054.69     1079.65     32.63 o 
  -7   2   4      886.38      910.93     22.45 o 
  -6   2   4      310.65      271.46      8.87 o 
  -5   2   4      874.35      938.88     28.19 o 
  -4   2   4      617.58      613.78     18.78 o 
  -3   2   4     1303.65     1277.53     38.07 o 
  -2   2   4     1377.61     1411.13     42.00 o 
  -1   2   4     1058.93     1130.55     22.62 o 
   0   2   4     4797.38     5181.92    101.32 o 
   1   2   4     2311.52     2419.79     47.75 o 
   2   2   4       79.62       67.30      2.25 o 
   3   2   4     1077.52     1038.18     32.66 o 
   4   2   4     1790.65     1863.42     38.98 o 
   5   2   4      559.50      579.12     15.00 o 
   6   2   4      989.15      972.96     24.41 o 
   7   2   4      405.35      405.27     11.23 o 
   8   2   4      158.76      158.70      5.68 o 
   9   2   4      104.37       97.79      5.61 o 
  10   2   4       35.24       30.39      3.66 o 
 -13   3   4       22.48       26.98      5.44 o 
 -12   3   4       59.09       63.31      5.12 o 
 -11   3   4       50.42       52.72      3.46 o 
 -10   3   4      114.84      120.64      4.82 o 
  -9   3   4       29.95       34.02      4.23 o 
  -8   3   4        1.18        4.43      2.04 o 
  -7   3   4      396.26      391.58     12.76 o 
  -6   3   4       21.95       24.34      1.64 o 
  -5   3   4        6.51       10.88      1.66 o 
  -4   3   4        0.21        0.00      2.14 o 
  -3   3   4      243.59      209.69      7.19 o 
  -2   3   4       11.65        7.53      1.30 o 
  -1   3   4        5.72        6.23      0.89 o 
   0   3   4      123.22      119.35      3.13 o 
   1   3   4      589.27      595.34     12.32 o 
   2   3   4        3.33        2.15      0.81 o 
   3   3   4      579.47      576.92     11.99 o 
   4   3   4      113.96      109.49      3.92 o 
   5   3   4      189.88      197.61      6.40 o 
   6   3   4       70.25       67.69      4.25 o 
   7   3   4      230.13      236.06      7.30 o 
   8   3   4       67.77       74.59      4.72 o 
   9   3   4       83.55       96.53      5.59 o 
  10   3   4       21.98       21.65      5.21 o 
 -12   4   4       35.12       36.15      4.33 o 
 -11   4   4      142.53      151.05      5.85 o 
 -10   4   4      119.72      117.70      6.61 o 
  -9   4   4      418.12      432.73     14.54 o 
  -8   4   4       31.90       33.90      2.97 o 
  -7   4   4      507.39      499.86     16.00 o 
  -6   4   4      272.74      265.09      9.07 o 
  -5   4   4      883.03      937.22     23.01 o 
  -4   4   4      329.82      323.94      8.51 o 
  -3   4   4      784.36      750.93     15.36 o 
  -2   4   4     1183.89     1225.94     27.84 o 
  -1   4   4      966.75      967.70     19.47 o 
   0   4   4     1511.89     1488.30     37.58 o 
   1   4   4      567.19      573.10     13.57 o 
   2   4   4     2942.20     3029.10     59.59 o 
   3   4   4      675.92      679.54     14.11 o 
   4   4   4     1340.93     1361.92     27.23 o 
   5   4   4      424.47      410.35     11.11 o 
   6   4   4      975.29      932.73     23.54 o 
   7   4   4      170.22      169.12      7.54 o 
   8   4   4      123.00      132.96      6.57 o 
   9   4   4      101.31      108.14      9.61 o 
  10   4   4       82.85       93.64     12.91 o 
 -12   5   4      146.08      161.63      6.43 o 
 -11   5   4      219.85      240.21      7.85 o 
 -10   5   4      198.52      201.46      8.24 o 
  -9   5   4      294.81      312.84     11.19 o 
  -8   5   4      344.35      331.33     11.56 o 
  -7   5   4      220.12      219.45      8.17 o 
  -6   5   4      262.54      279.67      9.72 o 
  -5   5   4      177.51      168.92     12.66 o 
  -4   5   4      424.41      418.45     10.83 o 
  -3   5   4      180.68      183.32      4.45 o 
  -2   5   4       31.97       39.98      2.21 o 
  -1   5   4      126.96      133.75      3.52 o 
   0   5   4       32.20       25.65      1.42 o 
   1   5   4      316.95      322.03      7.20 o 
   2   5   4      113.48      117.22      3.25 o 
   3   5   4      367.87      325.23      8.31 o 
   4   5   4      382.22      362.25      8.02 o 
   5   5   4      287.03      252.78      7.46 o 
   6   5   4      222.26      205.35      9.50 o 
   7   5   4       18.91       24.46      2.91 o 
   8   5   4      373.84      394.68     16.91 o 
   9   5   4       79.51       92.39      5.68 o 
 -12   6   4       34.19       41.11      3.77 o 
 -11   6   4        7.74        5.82      2.74 o 
 -10   6   4       67.63       71.43      4.95 o 
  -9   6   4       76.31       80.67      4.95 o 
  -8   6   4       54.86       59.90      3.95 o 
  -7   6   4       63.69       63.31      3.95 o 
  -6   6   4       76.39       91.86      7.21 o 
  -5   6   4       33.62       34.32      2.71 o 
  -4   6   4      863.68      865.44     25.55 o 
  -3   6   4      319.34      318.24      8.12 o 
  -2   6   4        1.25        4.24      1.05 o 
  -1   6   4      252.34      240.19      5.62 o 
   0   6   4      151.65      144.25      3.80 o 
   1   6   4      166.36      173.25      4.36 o 
   2   6   4      195.82      186.17      4.64 o 
   3   6   4      136.18      129.62      4.08 o 
   4   6   4       35.68       32.79      1.79 o 
   5   6   4       97.97       89.09      7.86 o 
   6   6   4       16.19       11.59      2.49 o 
   7   6   4       56.28       58.00      4.23 o 
   8   6   4       23.05       24.21      5.79 o 
   9   6   4        9.74        7.16      2.90 o 
 -11   7   4      123.81      138.86      5.81 o 
 -10   7   4       28.16       31.02      3.82 o 
  -9   7   4      413.57      423.44     14.45 o 
  -8   7   4      432.21      435.86     14.55 o 
  -7   7   4       76.53       78.74      4.57 o 
  -6   7   4      223.38      217.27      6.30 o 
  -5   7   4       56.32       56.67      3.45 o 
  -4   7   4       77.50       73.79      3.72 o 
  -3   7   4      202.76      228.36     10.33 o 
  -2   7   4       41.89       46.70      2.07 o 
  -1   7   4        1.15        2.16      1.06 o 
   0   7   4        0.18        0.00      1.04 o 
   1   7   4      381.94      353.42      7.94 o 
   2   7   4       22.46       19.95      1.48 o 
   3   7   4        1.70        2.45      1.11 o 
   4   7   4      303.28      280.56      6.61 o 
   5   7   4       37.18       39.20      4.67 o 
   6   7   4       78.71       73.08      4.53 o 
   7   7   4      188.40      186.31      8.19 o 
   8   7   4      196.55      199.66      8.73 o 
 -10   8   4       36.47       34.09      4.04 o 
  -9   8   4      168.86      192.86      8.11 o 
  -8   8   4      102.77      127.21      8.71 o 
  -7   8   4       10.97       10.81      2.57 o 
  -6   8   4       76.64       85.75     12.77 o 
  -5   8   4       39.32       42.55      3.04 o 
  -4   8   4        8.75        8.40      2.92 o 
  -3   8   4       27.86       27.40      2.49 o 
  -2   8   4       98.86      105.68      3.31 o 
  -1   8   4       95.26      104.57      3.23 o 
   0   8   4       32.55       44.26      2.60 o 
   1   8   4        1.90        5.68      1.27 o 
   2   8   4      982.73      975.44     20.04 o 
   3   8   4        3.88        5.85      1.87 o 
   4   8   4        1.44        1.26      1.49 o 
   5   8   4       13.58       14.58      1.98 o 
   6   8   4        2.60        5.91      2.93 o 
   7   8   4        9.04        8.54      2.83 o 
   8   8   4        0.31        0.85      2.66 o 
  -9   9   4        2.48        3.03      2.77 o 
  -8   9   4       46.62       44.66      5.06 o 
  -7   9   4      384.50      394.85     12.72 o 
  -6   9   4       12.87       12.98      2.52 o 
  -5   9   4       38.51       37.81      3.17 o 
  -4   9   4       17.62       15.17      2.43 o 
  -3   9   4       43.91       46.89      3.18 o 
  -2   9   4        0.15        0.77      1.42 o 
  -1   9   4        2.79        1.14      1.24 o 
   0   9   4      217.39      214.03      5.39 o 
   1   9   4      101.87      109.60      3.43 o 
   2   9   4       26.57       29.99      2.43 o 
   3   9   4      337.15      304.16      8.29 o 
   4   9   4      133.78      130.52      4.56 o 
   5   9   4      170.31      180.05     11.72 o 
   6   9   4       49.77       45.02      4.10 o 
   7   9   4      125.63      129.68      6.85 o 
  -8  10   4      102.86      103.03     15.48 o 
  -7  10   4        4.51        3.04      2.67 o 
  -6  10   4       27.61       29.39      3.24 o 
  -5  10   4       88.47       83.36      4.59 o 
  -4  10   4       18.35       21.14      2.76 o 
  -3  10   4       66.64       69.01      3.99 o 
  -2  10   4      198.57      198.22      7.18 o 
  -1  10   4       41.56       39.44      2.47 o 
   0  10   4      158.45      164.40      4.56 o 
   1  10   4      353.17      372.77      8.55 o 
   2  10   4       22.66       21.81      2.12 o 
   3  10   4      135.15      133.94      4.71 o 
   4  10   4       74.81       76.37      4.72 o 
   5  10   4      117.39      129.02      5.36 o 
   6  10   4       55.61       63.16      5.20 o 
  -7  11   4       25.27       27.45      4.82 o 
  -6  11   4       59.06       66.41      4.46 o 
  -5  11   4        7.64        6.20      2.68 o 
  -4  11   4        9.32        6.67      2.51 o 
  -3  11   4      159.47      181.23      9.11 o 
  -2  11   4       35.81       44.89      4.18 o 
  -1  11   4        0.16        0.00      1.62 o 
   0  11   4       16.51       13.49      1.90 o 
   1  11   4       11.85       20.28      2.25 o 
   2  11   4        3.45        3.14      1.77 o 
   3  11   4       28.25       38.14      2.70 o 
   4  11   4       46.87       59.07      3.28 o 
  -5  12   4      280.17      283.71     12.47 o 
  -4  12   4      638.74      664.78     19.96 o 
  -3  12   4      512.31      529.17     16.29 o 
  -2  12   4      304.02      316.83     10.67 o 
  -1  12   4      503.47      523.70     13.32 o 
   0  12   4      520.49      491.73     15.13 o 
   1  12   4      445.87      440.17     13.76 o 
   2  12   4      147.41      148.32      5.33 o 
 -12   1   5      144.53      138.16      7.31 o 
 -11   1   5       78.06       76.09      5.26 o 
 -10   1   5      114.22      105.66      8.27 o 
  -9   1   5      242.91      240.87      8.80 o 
  -8   1   5      297.28      266.91     13.75 o 
  -7   1   5      145.17      143.92      5.56 o 
  -6   1   5      127.45      120.59      5.20 o 
  -5   1   5      191.00      156.27     17.88 o 
  -4   1   5       45.53       35.89      2.60 o 
  -3   1   5       20.17       23.57      2.78 o 
  -2   1   5        5.19        5.53      1.55 o 
  -1   1   5       16.67       16.51      1.84 o 
   0   1   5       43.02       38.24      2.15 o 
   1   1   5        0.50        1.07      0.92 o 
   2   1   5      118.90      104.93      3.23 o 
   3   1   5      356.17      350.48      8.20 o 
   4   1   5      157.23      164.20      5.35 o 
   5   1   5        2.02        0.82      1.43 o 
   6   1   5       86.36       85.48      4.54 o 
   7   1   5      340.73      360.14     10.39 o 
   8   1   5       72.48       71.02      5.04 o 
   9   1   5       44.67       46.50      6.34 o 
 -12   2   5        5.18        6.40      3.56 o 
 -11   2   5        9.90        9.55      3.30 o 
 -10   2   5       37.72       37.09      2.85 o 
  -9   2   5       77.06       78.77      4.54 o 
  -8   2   5       86.87       81.16      4.41 o 
  -7   2   5       35.67       28.96      2.64 o 
  -6   2   5      105.10      106.96      4.58 o 
  -5   2   5       64.16       70.07      5.15 o 
  -4   2   5      127.52      109.84      7.62 o 
  -3   2   5      113.54      104.40      6.51 o 
  -2   2   5      171.24      169.53      5.55 o 
  -1   2   5      425.71      422.71     10.60 o 
   0   2   5      271.00      251.73      7.12 o 
   1   2   5      220.56      207.73      6.14 o 
   2   2   5       86.09       81.52      3.29 o 
   3   2   5      245.66      258.74      7.48 o 
   4   2   5      240.28      233.62      7.01 o 
   5   2   5      151.72      151.10      5.24 o 
   6   2   5        9.06        7.76      1.81 o 
   7   2   5       15.01       18.30      2.26 o 
   8   2   5       12.62       12.18      2.32 o 
   9   2   5        0.29        0.00      2.43 o 
 -12   3   5       63.48       69.91      5.64 o 
 -11   3   5       82.40       85.24      7.52 o 
 -10   3   5      103.76      102.76     11.96 o 
  -9   3   5      205.57      210.96      8.28 o 
  -8   3   5      118.54      121.30      5.47 o 
  -7   3   5       67.82       64.70      3.90 o 
  -6   3   5       84.64       76.22      3.16 o 
  -5   3   5       36.96       31.94      2.38 o 
  -4   3   5      122.71      108.78      4.63 o 
  -3   3   5       13.75       12.32      1.88 o 
  -2   3   5       24.65       21.83      2.87 o 
  -1   3   5       78.22       64.21      3.03 o 
   0   3   5       16.98       15.07      1.23 o 
   1   3   5       22.54       28.79      1.99 o 
   2   3   5      106.01       94.71      3.68 o 
   3   3   5      181.78      175.93      5.60 o 
   4   3   5      102.75       95.63      3.85 o 
   5   3   5      262.67      255.43      7.71 o 
   6   3   5      273.21      283.67      8.50 o 
   7   3   5      101.26       95.69      4.26 o 
   8   3   5      155.27      159.12      7.39 o 
   9   3   5       38.06       47.85      5.97 o 
 -12   4   5       21.48       22.14      4.18 o 
 -11   4   5       35.32       40.03      3.39 o 
 -10   4   5       87.02       93.29      5.44 o 
  -9   4   5      140.96      127.12      6.04 o 
  -8   4   5       82.51       85.27      4.65 o 
  -7   4   5      195.61      199.71      7.65 o 
  -6   4   5      278.84      301.34     10.32 o 
  -5   4   5      487.10      450.91     11.74 o 
  -4   4   5      560.10      521.70     13.36 o 
  -3   4   5      661.84      677.78     21.95 o 
  -2   4   5      823.81      784.01     18.38 o 
  -1   4   5      796.02      756.25     15.61 o 
   0   4   5     1289.67     1332.59     26.83 o 
   1   4   5      880.03      942.76     21.90 o 
   2   4   5      796.53      775.30     19.68 o 
   3   4   5      746.16      737.29     18.86 o 
   4   4   5      601.52      630.23     17.81 o 
   5   4   5      421.76      407.70     11.34 o 
   6   4   5      486.11      455.75     12.59 o 
   7   4   5      199.38      202.38      8.52 o 
   8   4   5      153.67      172.02      7.97 o 
 -11   5   5        1.61        2.74      3.31 o 
 -10   5   5        1.16        0.00      2.95 o 
  -9   5   5        0.60        0.00      2.66 o 
  -8   5   5        0.29        0.00      2.37 o 
  -7   5   5        4.58        6.80      2.41 o 
  -6   5   5        0.26        0.86      2.56 o 
  -5   5   5       25.95       28.94      2.76 o 
  -4   5   5      117.23      111.60      3.79 o 
  -3   5   5      123.59      117.11      3.84 o 
  -2   5   5       50.63       53.44      2.61 o 
  -1   5   5       68.99       60.40      2.40 o 
   0   5   5       67.41       67.16      2.55 o 
   1   5   5       16.13       16.11      1.43 o 
   2   5   5       16.11       18.04      1.51 o 
   3   5   5        3.40        6.44      2.11 o 
   4   5   5        0.15        0.38      1.56 o 
   5   5   5        2.30        4.47      1.73 o 
   6   5   5       67.60       61.50      4.34 o 
   7   5   5       89.81      101.14      5.69 o 
   8   5   5        7.97        5.91      2.83 o 
 -11   6   5       76.99       81.60      6.29 o 
 -10   6   5       71.64       80.42      5.37 o 
  -9   6   5      143.01      155.22      7.14 o 
  -8   6   5      337.71      347.10     12.25 o 
  -7   6   5      397.16      400.56     13.65 o 
  -6   6   5      536.05      557.73     25.29 o 
  -5   6   5     1415.32     1444.24     39.73 o 
  -4   6   5     1213.22     1160.52     32.17 o 
  -3   6   5      509.10      505.92     12.47 o 
  -2   6   5      634.32      635.52     15.24 o 
  -1   6   5      985.20     1011.40     20.72 o 
   0   6   5      552.85      528.59     11.39 o 
   1   6   5      376.73      355.87      8.06 o 
   2   6   5      594.35      578.59     12.40 o 
   3   6   5      340.45      331.56      9.45 o 
   4   6   5      143.90      134.61      4.93 o 
   5   6   5       12.57       11.10      2.49 o 
   6   6   5       79.77       80.21      7.96 o 
   7   6   5      131.79      131.43      6.81 o 
 -10   7   5        3.85        3.70      3.30 o 
  -9   7   5        4.06        4.54      3.05 o 
  -8   7   5       58.21       72.64      6.72 o 
  -7   7   5       24.12       26.00      3.01 o 
  -6   7   5       24.18       27.30      2.84 o 
  -5   7   5       17.78       19.88      2.64 o 
  -4   7   5       41.39       39.75      4.92 o 
  -3   7   5        6.93        6.00      3.16 o 
  -2   7   5       15.70       19.57      1.86 o 
  -1   7   5        5.19        5.20      1.37 o 
   0   7   5       13.07       16.96      1.57 o 
   1   7   5       48.40       52.60      2.36 o 
   2   7   5       44.87       50.40      2.36 o 
   3   7   5       70.58       64.10      2.59 o 
   4   7   5        5.21        3.16      1.69 o 
   5   7   5        9.24        5.67      3.00 o 
   6   7   5       25.17       22.35      6.33 o 
   7   7   5        1.84        0.53      4.87 o 
  -9   8   5      417.12      400.65     19.78 o 
  -8   8   5      537.77      506.40     19.34 o 
  -7   8   5      210.71      206.89     14.85 o 
  -6   8   5      401.58      407.67     12.90 o 
  -5   8   5      591.61      606.88     17.98 o 
  -4   8   5      699.94      678.69     19.79 o 
  -3   8   5      691.32      722.64     20.83 o 
  -2   8   5      965.51     1006.91     28.28 o 
  -1   8   5     1914.45     1932.67     38.84 o 
   0   8   5     1004.44     1036.64     21.29 o 
   1   8   5      204.53      207.86      5.38 o 
   2   8   5      311.83      297.49      7.17 o 
   3   8   5      889.91      877.89     18.39 o 
   4   8   5      562.30      547.63     14.57 o 
   5   8   5      412.66      374.35     13.52 o 
   6   8   5      229.00      215.51      9.21 o 
  -8   9   5       41.45       41.37      4.09 o 
  -7   9   5      101.30       98.58     11.81 o 
  -6   9   5       19.73       16.70      4.72 o 
  -5   9   5       22.31       20.66      2.88 o 
  -4   9   5        3.52        5.41      2.38 o 
  -3   9   5        5.79        3.47      2.27 o 
  -2   9   5        5.50        5.03      2.22 o 
  -1   9   5       36.57       37.49      2.20 o 
   0   9   5      242.59      256.21      6.39 o 
   1   9   5        2.74        2.34      1.43 o 
   2   9   5      113.25      117.04      3.78 o 
   3   9   5       27.52       29.68      2.41 o 
   4   9   5       25.62       26.41      2.42 o 
   5   9   5       76.15       85.82      6.24 o 
  -7  10   5       18.40       20.80      5.45 o 
  -6  10   5       83.10       83.75      5.06 o 
  -5  10   5      313.21      307.86     10.51 o 
  -4  10   5      249.83      262.00      9.26 o 
  -3  10   5       44.39       45.63      3.42 o 
  -2  10   5      109.39      111.56      5.28 o 
  -1  10   5      214.99      222.16      6.81 o 
   0  10   5      424.19      451.10     10.23 o 
   1  10   5      491.01      497.39     11.16 o 
   2  10   5      362.68      375.44     10.12 o 
   3  10   5      410.79      439.63     11.57 o 
  -5  11   5        0.31        0.00      2.70 o 
  -4  11   5       55.03       59.47      4.24 o 
  -3  11   5        7.89        8.52      2.67 o 
  -2  11   5       58.94       59.73      4.10 o 
  -1  11   5       57.08       58.35      3.24 o 
   0  11   5       48.52       51.07      3.01 o 
   1  11   5       39.14       41.11      2.93 o 
 -11   0   6       96.00       86.24      7.93 o 
 -10   0   6      201.37      191.05     11.60 o 
  -8   0   6      340.77      314.46     15.03 o 
  -7   0   6      336.50      317.26     15.21 o 
  -6   0   6     2636.41     2693.61    112.70 o 
  -5   0   6     2534.71     2323.95     97.62 o 
  -4   0   6       57.45       72.20      5.96 o 
  -3   0   6     1112.91     1009.95     43.64 o 
  -2   0   6     1110.55     1012.45     43.75 o 
  -1   0   6     1310.85     1247.21     53.45 o 
   0   0   6      551.31      528.31     24.08 o 
   1   0   6      955.33      853.59     37.57 o 
   2   0   6      576.99      578.01     18.38 o 
   3   0   6      639.32      649.42     20.52 o 
   4   0   6       12.94       15.03      3.65 o 
   5   0   6      123.37      123.49      8.87 o 
   6   0   6      695.84      733.19     33.98 o 
   7   0   6       88.28      103.20      8.67 o 
 -11   1   6       19.54       19.96      3.99 o 
 -10   1   6       15.70       11.38      3.40 o 
  -9   1   6        3.34        4.17      2.44 o 
  -8   1   6        2.30        0.00      2.80 o 
  -7   1   6        0.68        0.20      1.93 o 
  -6   1   6       51.44       42.38      3.22 o 
  -5   1   6      860.92      809.07     25.07 o 
  -4   1   6      174.11      138.57     10.02 o 
  -3   1   6        3.79        0.00      2.58 o 
  -2   1   6       46.09       44.69      4.77 o 
  -1   1   6        0.69        0.00      1.84 o 
   0   1   6        9.16        4.85      1.95 o 
   1   1   6       24.16       20.69      1.94 o 
   2   1   6       12.01       14.83      1.91 o 
   3   1   6       19.51       23.24      2.69 o 
   4   1   6       17.99       17.75      2.47 o 
   5   1   6      491.08      530.57     14.41 o 
   6   1   6       14.89       12.90      3.02 o 
   7   1   6       21.37       21.72      3.59 o 
 -11   2   6        2.78        2.71      3.93 o 
 -10   2   6      173.02      176.99     11.51 o 
  -9   2   6      188.22      195.91      8.10 o 
  -8   2   6       52.11       47.66      3.63 o 
  -7   2   6      179.20      179.54      9.83 o 
  -6   2   6      129.34      131.68     17.10 o 
  -5   2   6      185.40      183.75     10.15 o 
  -4   2   6      494.64      452.70     14.75 o 
  -3   2   6      371.61      382.28     23.23 o 
  -2   2   6     1097.92     1061.56     45.79 o 
  -1   2   6      789.25      736.06     23.03 o 
   0   2   6       59.15       56.25      3.64 o 
   1   2   6      341.63      344.82      9.63 o 
   2   2   6      762.33      796.69     20.33 o 
   3   2   6      273.46      272.01      8.11 o 
   4   2   6      513.63      520.30     14.06 o 
   5   2   6      281.78      305.07      9.11 o 
   6   2   6       72.50       71.20      3.87 o 
   7   2   6       79.44       80.05      5.58 o 
 -11   3   6        1.32        0.00      3.20 o 
 -10   3   6        3.19        3.53      2.90 o 
  -9   3   6      103.24      100.40      5.33 o 
  -8   3   6       15.89       19.14      3.92 o 
  -7   3   6        8.33       12.37      2.51 o 
  -6   3   6        0.92        1.32      2.82 o 
  -5   3   6       44.85       38.87      8.56 o 
  -4   3   6        2.54        1.71      1.88 o 
  -3   3   6        0.08        0.00      1.29 o 
  -2   3   6       13.73       11.96      3.76 o 
  -1   3   6      126.43      117.17      5.35 o 
   0   3   6       27.36       29.19      3.18 o 
   1   3   6      245.67      235.19      7.10 o 
   2   3   6       29.69       34.26      2.42 o 
   3   3   6       57.72       67.87      3.99 o 
   4   3   6       21.54       18.34      2.25 o 
   5   3   6       96.33      105.65      4.56 o 
   6   3   6       28.83       38.79      2.99 o 
   7   3   6       35.58       39.29      3.51 o 
 -11   4   6       66.30       70.09      5.24 o 
 -10   4   6        3.34        6.39      4.52 o 
  -9   4   6       47.88       54.73      4.21 o 
  -8   4   6       94.61       89.51      5.09 o 
  -7   4   6      129.99      139.92      6.20 o 
  -6   4   6       91.80       90.93      4.63 o 
  -5   4   6       95.80       93.64      3.79 o 
  -4   4   6      418.44      398.52     10.16 o 
  -3   4   6      214.79      216.43      6.12 o 
  -2   4   6      472.65      451.14     25.30 o 
  -1   4   6      172.31      171.04      6.95 o 
   0   4   6      952.06      983.00     24.72 o 
   1   4   6      372.58      363.79     12.50 o 
   2   4   6      455.66      459.65     12.51 o 
   3   4   6      255.99      272.47      8.23 o 
   4   4   6      385.11      376.15     10.76 o 
   5   4   6      177.99      184.50      6.39 o 
   6   4   6       43.84       47.11      4.19 o 
   7   4   6       95.34      100.17      6.05 o 
 -10   5   6      103.85      119.65      6.63 o 
  -9   5   6       44.05       45.93      4.10 o 
  -8   5   6       89.47       91.79      5.97 o 
  -7   5   6       71.86       72.58      6.25 o 
  -6   5   6      172.89      184.22     10.42 o 
  -5   5   6       22.27       22.56      3.23 o 
  -4   5   6        5.19        6.54      1.64 o 
  -3   5   6        0.58        1.29      1.51 o 
  -2   5   6        2.10        0.56      1.43 o 
  -1   5   6       26.79       23.63      2.71 o 
   0   5   6       42.07       41.80      2.74 o 
   1   5   6       27.30       27.28      2.45 o 
   2   5   6      118.91      116.03      8.84 o 
   3   5   6       58.46       58.65      7.06 o 
   4   5   6      103.59      105.27      4.49 o 
   5   5   6        1.20        0.00      1.85 o 
   6   5   6      141.97      144.65      7.18 o 
 -10   6   6        6.34       10.34      4.89 o 
  -9   6   6        9.56        9.12      3.85 o 
  -8   6   6       16.76       14.56      4.23 o 
  -7   6   6        6.93        8.20      3.90 o 
  -6   6   6      158.11      151.30      7.38 o 
  -5   6   6      129.64      129.63      5.56 o 
  -4   6   6        1.79        6.05      2.14 o 
  -3   6   6       54.42       54.20      2.89 o 
  -2   6   6       37.08       38.68      2.42 o 
  -1   6   6       42.05       44.79      2.22 o 
   0   6   6       72.19       67.08      4.69 o 
   1   6   6       55.07       53.08      3.07 o 
   2   6   6        9.26        9.66      2.24 o 
   3   6   6       40.23       46.20      2.97 o 
   4   6   6        6.80        6.57      2.00 o 
   5   6   6       14.15       16.78      4.29 o 
  -9   7   6       20.73       24.26      4.86 o 
  -8   7   6       69.93       62.32      4.45 o 
  -7   7   6       44.93       42.80      3.76 o 
  -6   7   6       35.41       38.54      3.50 o 
  -5   7   6      102.18      101.48      8.67 o 
  -4   7   6       42.19       45.12      3.29 o 
  -3   7   6        6.30        4.22      2.18 o 
  -2   7   6       14.38       16.71      2.04 o 
  -1   7   6       74.92       68.97      2.98 o 
   0   7   6       14.42       13.31      3.16 o 
   1   7   6       41.21       38.75      2.70 o 
   2   7   6       64.02       60.95      3.39 o 
   3   7   6       13.29       13.84      2.24 o 
   4   7   6       13.78       16.99      2.36 o 
   5   7   6       76.43       73.76      4.93 o 
  -8   8   6       34.27       36.43      5.23 o 
  -7   8   6        3.20        0.00      2.82 o 
  -6   8   6        5.18        5.05      2.74 o 
  -5   8   6        4.43        5.41      2.61 o 
  -4   8   6       24.96       28.27      5.20 o 
  -3   8   6       19.38       16.76      2.69 o 
  -2   8   6        2.74        6.90      2.51 o 
  -1   8   6       11.74       14.75      1.90 o 
   0   8   6      374.92      396.53      9.18 o 
   1   8   6        4.23        3.30      1.96 o 
   2   8   6        3.62        4.47      1.98 o 
   3   8   6       13.80       17.34      2.45 o 
   4   8   6        0.06        0.29      2.29 o 
  -6   9   6       14.67        9.32      2.96 o 
  -5   9   6       15.27       14.31      2.99 o 
  -4   9   6        3.21        4.38      2.61 o 
  -3   9   6        0.77        1.06      2.39 o 
  -2   9   6       40.32       47.52      3.63 o 
  -1   9   6       36.13       40.42      2.79 o 
   0   9   6        5.68        8.50      1.84 o 
   1   9   6      154.26      160.95      5.92 o 
   2   9   6       24.68       29.86      3.05 o 
  -4  10   6       59.60       70.21      4.69 o 
  -3  10   6       25.50       22.91      4.51 o 
  -2  10   6       38.40       38.60      3.55 o 
  -1  10   6      154.09      167.57      6.86 o 
 -10   1   7       68.00       66.57      7.37 o 
  -9   1   7       40.64       39.51      5.53 o 
  -8   1   7       42.04       42.70      4.86 o 
  -7   1   7       55.06       55.58      3.89 o 
  -6   1   7       20.09       16.08      2.84 o 
  -5   1   7       13.21       14.85      5.16 o 
  -4   1   7        3.01        2.96      3.63 o 
  -3   1   7        0.19        0.00      2.05 o 
  -2   1   7        0.35        0.00      2.18 o 
  -1   1   7        2.70        1.41      2.76 o 
   0   1   7        7.18        6.29      2.41 o 
   1   1   7       56.98       56.73      3.97 o 
   2   1   7       35.15       33.03      2.70 o 
   3   1   7        0.43        2.86      2.65 o 
   4   1   7        7.76        6.59      2.85 o 
   5   1   7      112.77      128.29      7.01 o 
 -10   2   7       15.02       12.57      5.40 o 
  -9   2   7        2.47        0.89      2.71 o 
  -8   2   7       18.24       16.83      2.98 o 
  -7   2   7        9.09        9.05      3.72 o 
  -6   2   7       14.13       14.87      2.73 o 
  -5   2   7       20.67       18.37      4.14 o 
  -4   2   7       38.23       39.57      7.24 o 
  -3   2   7       88.91       78.35      4.59 o 
  -2   2   7       68.72       59.54      4.08 o 
  -1   2   7       43.91       43.98      3.35 o 
   0   2   7       26.65       28.26      2.95 o 
   1   2   7       67.08       69.18      4.58 o 
   2   2   7       77.87       76.93      3.76 o 
   3   2   7       72.26       79.63      3.91 o 
   4   2   7        2.99        5.64      2.16 o 
   5   2   7        1.83        1.01      2.89 o 
  -9   3   7       17.17       15.97      3.37 o 
  -8   3   7       28.09       19.30      3.18 o 
  -7   3   7       16.16       16.97      3.02 o 
  -6   3   7       32.76       29.46      4.55 o 
  -5   3   7       14.41       13.41      2.62 o 
  -4   3   7       21.93       19.93      3.82 o 
  -3   3   7        0.11        0.00      2.32 o 
  -2   3   7        5.18        3.84      2.54 o 
  -1   3   7        0.58        0.00      2.15 o 
   0   3   7        2.09        1.46      2.98 o 
   1   3   7       23.18       24.68      2.53 o 
   2   3   7       20.07       22.61      2.42 o 
   3   3   7       56.90       58.03      3.47 o 
   4   3   7       85.08       89.34      4.41 o 
   5   3   7       18.38       22.83      2.84 o 
  -9   4   7       26.71       26.14      3.82 o 
  -8   4   7       41.18       45.83      5.42 o 
  -7   4   7       76.25       70.43      6.56 o 
  -6   4   7      110.60      114.38      8.18 o 
  -5   4   7      131.22      118.43      8.33 o 
  -4   4   7      199.95      184.62      7.69 o 
  -3   4   7      189.51      186.26     11.18 o 
  -2   4   7      311.56      316.57     11.31 o 
  -1   4   7      298.65      298.94     10.89 o 
   0   4   7      252.74      248.99      9.59 o 
   1   4   7      275.73      279.46     12.44 o 
   2   4   7      229.63      247.91      9.68 o 
   3   4   7      165.66      173.05      6.18 o 
   4   4   7      236.98      242.20      7.98 o 
  -8   5   7        0.90        5.00      4.14 o 
  -7   5   7        9.14        7.19      3.76 o 
  -6   5   7       28.76       32.71      3.27 o 
  -5   5   7       42.29       44.22      5.47 o 
  -4   5   7       20.26       16.71      2.91 o 
  -3   5   7       14.81       13.55      2.84 o 
  -2   5   7       29.85       30.49      3.32 o 
  -1   5   7        4.58        0.67      2.44 o 
   0   5   7        4.57        3.10      2.59 o 
   1   5   7        0.16        2.00      1.99 o 
   2   5   7        0.02        0.67      1.97 o 
   3   5   7        0.40        0.98      1.94 o 
   4   5   7       22.39       35.08      3.65 o 
  -7   6   7      247.86      250.28      9.14 o 
  -6   6   7      232.90      238.73     10.08 o 
  -5   6   7      120.20      117.87      5.50 o 
  -4   6   7      113.28      127.19      8.85 o 
  -3   6   7      192.38      193.41      7.93 o 
  -2   6   7      126.61      122.27      6.11 o 
  -1   6   7      108.35      105.12      5.62 o 
   0   6   7      189.05      187.17      6.49 o 
   1   6   7       96.57       94.94      4.48 o 
   2   6   7       45.80       53.43      3.40 o 
   3   6   7        8.17        6.39      2.85 o 
  -6   7   7        6.29        4.99      2.78 o 
  -5   7   7        4.79        4.23      2.76 o 
  -4   7   7        2.01        0.13      2.40 o 
  -3   7   7        0.08        0.00      3.54 o 
  -2   7   7        8.23        7.82      2.65 o 
  -1   7   7       22.33       20.63      3.72 o 
   0   7   7        8.10       10.35      2.30 o 
   1   7   7       28.06       24.24      2.71 o 
  -4   8   7      233.03      228.45      8.53 o 
  -3   8   7      487.56      515.68     24.60 o 
  -2   8   7      312.19      322.59     16.78 o 
  -1   8   7       51.70       65.16      4.56 o 
  -7   0   8      528.94      523.14     24.95 o 
  -6   0   8        2.15        0.92      4.46 o 
  -5   0   8      111.36      142.51     10.19 o 
  -4   0   8      208.08      239.53     14.00 o 
  -2   0   8      157.49      131.20      8.71 o 
  -1   0   8      197.47      195.65     11.54 o 
   0   0   8      160.07      157.36     10.17 o 
   1   0   8      147.32      140.67      9.52 o 
   2   0   8        1.21        3.96      4.46 o 
  -7   1   8      152.63      159.33     10.55 o 
  -6   1   8      104.86       91.50     10.01 o 
  -5   1   8        0.06        0.00      3.14 o 
  -4   1   8       18.10       25.74      5.49 o 
  -3   1   8        0.01        0.53      2.87 o 
  -2   1   8        2.80        1.95      3.43 o 
  -1   1   8       12.77       10.02      2.81 o 
   0   1   8        8.31        8.81      2.91 o 
   1   1   8        4.09        4.19      2.78 o 
   2   1   8       13.94       14.16      3.48 o 
  -7   2   8       11.92       13.60      4.82 o 
  -6   2   8      105.46      119.28      8.86 o 
  -5   2   8       84.41       98.43      6.14 o 
  -4   2   8      169.62      166.58     12.62 o 
  -3   2   8      180.44      171.47      7.60 o 
  -2   2   8       13.05       13.96      3.24 o 
  -1   2   8       54.79       60.57      6.23 o 
   0   2   8      205.11      192.19      8.19 o 
   1   2   8       85.96       93.99      5.72 o 
  -6   3   8        2.81        0.00      4.35 o 
  -5   3   8        0.04        0.00      4.26 o 
  -4   3   8        0.33        0.00      2.83 o 
  -3   3   8       24.02       17.83      3.40 o 
  -2   3   8       25.10       18.53      3.39 o 
  -1   3   8       58.99       58.98      4.49 o 
   0   3   8        8.72        9.68      4.28 o 
   1   3   8        7.83        3.27      3.99 o 
  -6   4   8       83.60       85.61      8.04 o 
  -5   4   8       45.47       37.03      5.91 o 
  -4   4   8       75.42       78.42      5.09 o 
  -3   4   8       35.63       32.40      4.04 o 
  -2   4   8      197.87      190.20      8.12 o 
  -1   4   8      141.86      131.71      6.69 o 
   0   4   8       85.59       91.66      5.69 o 
  -4   5   8        0.03        0.00      4.41 o 
  -3   5   8        0.14        0.00      2.90 o 
  -2   5   8        7.54        7.81      2.95 o 
                                                 
